# Supplementary material for: Human Amnion-Derived Mesenchymal Stromal/Stem Cells Pre-Conditioning Inhibits Inflammation and Apoptosis of Immune and Parenchymal Cells in an In Vitro Model of Liver Ischemia/Reperfusion
Source: Cells. 2022 Feb 17;11(4):709. doi: 10.3390/cells11040709 (PMC8870407; doi:10.3390/cells11040709)
Supplement: Supplementary file 1 [file cells-11-00709-s001.zip]

Archive with 1 entries (1 files):
- cells-1577036-supplementary.pdf
